# Supplementary material for: Unveiling the Role of β-Glucosidase Genes in Bletilla striata’s Secondary Metabolism: A Genome-Wide Analysis
Source: Int J Mol Sci. 2024 Dec 8;25(23):13191. doi: 10.3390/ijms252313191 (PMC11642090; doi:10.3390/ijms252313191)
Supplement: Supplementary file 1 [file ijms-25-13191-s001.zip]

Archive with 4 entries (4 files):
- Figure S1.jpg
- Table S1.pdf
- Table S2.pdf
- Table S3.xlsx
