# Supplementary material for: Unveiling the Role of β-Glucosidase Genes in Bletilla striata’s Secondary Metabolism: A Genome-Wide Analysis
Source: Int J Mol Sci. 2024 Dec 8;25(23):13191. doi: 10.3390/ijms252313191 (PMC11642090; doi:10.3390/ijms252313191)
Supplement: Supplementary file 1 [file ijms-25-13191-s001.zip › Table S3.xlsx]

## Sheet: Sheet1
AT1G02850.4	AtBGLU1
AT1G26560.1	AtBGLU2
AT1G47600.1	AtBGLU3
AT1G51470.1	AtBGLU4
AT1G51490.1	AtBGLU5
AT1G52400.1	AtBGLU6
AT1G60090.1	AtBGLU7
AT1G60260.1	AtBGLU8
AT1G60270.1	AtBGLU9
AT1G61810.3	AtBGLU10
AT1G61820.1	AtBGLU11
AT1G66270.1	AtBGLU12
AT1G75940.1	AtBGLU13
AT2G25630.1	AtBGLU14
AT2G32860.2	AtBGLU15
AT2G44450.1	AtBGLU16
AT2G44460.1	AtBGLU17
AT2G44470.3	AtBGLU18
AT2G44480.3	AtBGLU19
AT2G44490.1	AtBGLU20
AT3G03640.1	AtBGLU21
AT3G09260.1	AtBGLU22
AT3G18070.1	AtBGLU23
AT3G18080.1	AtBGLU24
AT3G21370.1	AtBGLU25
AT3G60120.1	AtBGLU26
AT3G60130.1	AtBGLU27
AT3G60140.1	AtBGLU28
AT3G62740.1	AtBGLU29
AT3G62750.2	AtBGLU30
AT4G21760.2	AtBGLU31
AT4G22100.1	AtBGLU32
AT4G27820.1	AtBGLU33
AT4G27830.1	AtBGLU34
AT5G16580.1	AtBGLU35
AT5G24540.1	AtBGLU36
AT5G24550.1	AtBGLU37
AT5G25980.2	AtBGLU38
AT5G26000.1	AtBGLU39
AT5G28510.1	AtBGLU40
AT5G36890.1	AtBGLU41
AT5G42260.1	AtBGLU42
AT5G44640.1	AtBGLU43
AT5G48375.1	AtBGLU44
AT5G54570.1	AtBGLU45
XM_020724248.1_prot_XP_020579907.1_1	PaBGLU1
XM_020736560.1_prot_XP_020592219.1_1	PaBGLU2
XM_020842090.2_prot_XP_020697749.1_1	DcBGLU1
XM_020849362.2_prot_XP_020705021.1_1	DcBGLU2
XM_028695939.1_prot_XP_028551772.1_1	DcBGLU3
XM_028700536.1_prot_XP_028556369.1_1	DcBGLU4
XM_020840568.2_prot_XP_020696227.1_1	DcBGLU5
XM_028700307.1_prot_XP_028556140.1_1	DcBGLU6
XM_020816667.2_prot_XP_020672326.1_1	DcBGLU7
XM_020840937.2_prot_XP_020696596.1_1	DcBGLU8
